# Supplementary material for: The long noncoding RNA LUCAT1 promotes colorectal cancer cell proliferation by antagonizing Nucleolin to regulate MYC expression
Source: Cell Death Dis. 2020 Oct 23;11(10):908. doi: 10.1038/s41419-020-03095-4 (PMC7584667; doi:10.1038/s41419-020-03095-4)
Supplement: Supplementary file 12 — Supplementary Table6 [file 41419_2020_3095_MOESM12_ESM.xls]

## Sheet: HCT116
ENTREZID	Majority.protein.IDs	Gene.names	Number.of.proteins	Unique.peptides	Sequence.coverage....	MS.MS.count	Q.value	Score	MS.MS.count.CON	MS.MS.count.Lnc	iBAQ	Symbol	Ctrl.1	Lnc.1	Lnc	Ctrl	fc..Lnc--Ctrl	class..Lnc--Ctrl	Alias	preferred_name	protein_size	annotation	SubPPI	STRING_id
6128	Q8TBK5;Q8N5Z7;A0A024RBK3;Q9HBB3;Q02878;B4DRX3;B2R4K7	RPL6	13	10	30.6	16	0	77.205	0	12	20355000	RPL6	0	12	12	0	3.70044	T	RPL6	RPL6	288	ribosomal protein L6; Specifically binds to domain C of the Tax-responsive enhancer element in the long terminal repeat of HTLV-I	1	9606.ENSP00000202773
6141	Q0QEW2;H0YHA7;A0A024QZD1;J3QQ67;Q07020-2;Q07020;G3V203;F8VUA6;F8VYV2;B4DDY5;A0A075B7A0	RPL18	11	7	44.5	28	0	83.184	1	23	116700000	RPL18	1	23	23	1	3.58496	T	RPL18	RPL18	188	ribosomal protein L18	1	9606.ENSP00000447001
57805	B3KTJ9;Q8N163;Q8N163-2;H0YB24;G3V119;E2PSM9	CCAR2	13	19	28	32	0	157.92	0	10	7248900	CCAR2	0	10	10	0	3.45943	T	CCAR2	KIAA1967	923	KIAA1967	5	9606.ENSP00000310670
6187	H0YEN5;P15880;Q8J014;E9PQD7;Q8N5L9;Q6IPX5;Q3KQT6;Q9BSW5;O60249;Q8NI62	RPS2;rps2;OK/KNS-cl.6	20	7	37.4	10	0	46.718	0	8	6700100	RPS2	0	8	8	0	3.16993	T	RPS2	RPS2	293	ribosomal protein S2	1	9606.ENSP00000341885
6124	Q59GY2;P36578;B4DMJ6;H3BM89;Q53G74;H3BU31;B4DFI6;B4DMJ2	RPL4	10	8	22.9	13	0	58.085	0	7	11073000	RPL4	0	7	7	0	3	T	RPL4	RPL4	427	ribosomal protein L4	1	9606.ENSP00000311430
6161	D3YTB1;A0A024R2G7;F8W727;P62910	RPL32	5	7	47.4	5	0	44.018	0	5	16926000	RPL32	0	5	5	0	2.58496	T	RPL32	RPL32	135	ribosomal protein L32	1	9606.ENSP00000380156
6158	P46779;H0YLP6;H0YMF4;H0YKD8;P46779-4;P46779-5;P46779-2;P46779-3;Q59F34	RPL28	10	6	35	7	0	46.664	0	5	16750000	RPL28	0	5	5	0	2.58496	T	RPL28	RPL28	169	ribosomal protein L28	1	9606.ENSP00000401450
6129	A8MUD9;O95036;A0A024R814;P18124	RPL7;WUGSC:H_RG054D04.1	4	3	14.4	5	0	25.952	0	4	3012800	RPL7	0	4	4	0	2.32193	T	RPL7	RPL7	248	ribosomal protein L7; Binds to G-rich structures in 28S rRNA and in mRNAs. Plays a regulatory role in the translation apparatus; inhibits cell-free translation of mRNAs	1	9606.ENSP00000339795
10432	A0A0S2Z4Z0;Q96PK6;Q59GV2	RBM14	13	24	37.5	59	0	300.2	0	4	127490000	RBM14	0	4	4	0	2.32193	T	RBM14	RBM14	669	RNA binding motif protein 14; Isoform 1 may function as a nuclear receptor coactivator, enhancing transcription through other coactivators such as NCOA6 and CITED1. Isoform 2, functions as a transcriptional repressor, modulating transcriptional activities of coactivators including isoform 1, NCOA6 and CITED1	2	9606.ENSP00000311747
5095	B2RDE0;P05165-2;P05165;P05165-3	PCCA	7	6	9.5	6	0	37.986	0	4	654900	PCCA	0	4	4	0	2.32193	T	PCCA	PCCA	728	propionyl CoA carboxylase, alpha polypeptide	2	9606.ENSP00000365462
6144	G3V1B3;M0R181;Q6IAX2;Q59GK9;P46778	RPL21	5	2	29.9	6	0	13.968	0	4	2852000	RPL21	0	4	4	0	2.32193	T	RPL21	RPL21	160	ribosomal protein L21	1	9606.ENSP00000346027
27089	O14949;B7Z4A1	UQCRQ	2	3	35.4	5	0	19.664	0	4	4833900	UQCRQ	0	4	4	0	2.32193	T	UQCRQ	L3MBTL3	780	l(3)mbt-like 3 (Drosophila); Putative Polycomb group (PcG) protein. PcG proteins maintain the transcriptionally repressive state of genes, probably via a modification of chromatin, rendering it heritably changed in its expressibility. Required for normal maturation of myeloid progenitor cells (By similarity)	7	9606.ENSP00000354526
3191	Q6NTA2;P14866;M0QXS5;P14866-2	HNRNPL	5	2	44.8	42	0	273.09	1	9	114720000	HNRNPL	1	9	9	1	2.32193	T	HNRNPL	HNRNPL	589	heterogeneous nuclear ribonucleoprotein L; This protein is a component of the heterogeneous nuclear ribonucleoprotein (hnRNP) complexes which provide the substrate for the processing events that pre-mRNAs undergo before becoming functional, translatable mRNAs in the cytoplasm. Is associated with most nascent transcripts including those of the landmark giant loops of amphibian lampbrush chromosome…	2	9606.ENSP00000221419
6137	Q6NZ55;A8K4C8;P26373;P26373-2	RPL13	10	10	39.8	22	0	91.57	3	16	42208000	RPL13	3	16	16	3	2.08746	T	RPL13	RPL13	211	ribosomal protein L13	1	9606.ENSP00000307889
6164	A0A024RDH8;P49207	RPL34	2	3	16.2	3	0	19.62	0	3	3646600	RPL34	0	3	3	0	2	T	RPL34	RPL34	117	ribosomal protein L34	1	9606.ENSP00000378160
6147	K7EMA7;H7BY10;K7EJV9;K7ERT8;A8MUS3;P62750;B9EJE3	RPL23A;RPL23AL	7	2	34.3	5	0	13.901	0	3	27835000	RPL23A	0	3	3	0	2	T	RPL23A;RPL23AL	RPL23A	156	ribosomal protein L23a; This protein binds to a specific region on the 26S rRNA (By similarity)	1	9606.ENSP00000389103
10399	E9KL35;P63244;H0YAF8;D6RHH4;J3KPE3;D6RAU2;E9PD14;D6RFX4;D6RFZ9;B4DVD2;D6R9Z1;D6RAC2;H0Y8W2;D6R9L0	GNB2L1	25	5	18.3	6	0	38.372	0	3	1525300	GNB2L1	0	3	3	0	2	T	RACK1	GNB2L1	317	guanine nucleotide binding protein (G protein), beta polypeptide 2-like 1	1	9606.ENSP00000426909
6130	P62424;Q9BY74;Q5T8U2;Q5T8U3	RPL7A;RP-L7a	4	4	15.4	6	0	25.2	0	3	6542900	RPL7A	0	3	3	0	2	T	RPL7A	RPL7A	266	ribosomal protein L7a	1	9606.ENSP00000361076
4736	P62906;Q1JQ76	RPL10A	3	4	18.9	5	0	24.388	0	3	4258700	RPL10A	0	3	3	0	2	T	RPL10A	RPL10A	217	ribosomal protein L10a	1	9606.ENSP00000363018
6203	A0A024R4M0;P46781;A5D904;B5MCT8;C9JM19;B7Z732	RPS9	8	6	30.4	8	0	41.811	1	6	15111000	RPS9	1	6	6	1	1.80735	T	RPS9	NA	NA	NA	NA	NA
6138	A0A024R2Q4;P61313;E7EX53;B4DLP4;E7EQV9;E7ENU7;P61313-2;B4DEN1	RPL15	10	5	30.4	10	0	38.747	1	5	7088800	RPL15	1	5	5	1	1.58496	T	RPL15	RPL15	204	ribosomal protein L15	1	9606.ENSP00000309334
6156	A0A0C4DH44;E5RI99;A0A024R9D3;P62888;A0A0B4J213;E5RJH3	RPL30	6	2	25	3	0	12.135	0	2	1640700	RPL30	0	2	2	0	1.58496	T	RPL30	RPL30	115	ribosomal protein L30	1	9606.ENSP00000287038
9324	A0A087WZE9;Q15651-2;P05204;Q15651	HMGN3;HMGN2	4	2	10	5	0	12.218	0	2	14397000	HMGN3	0	2	2	0	1.58496	T	HMGN3;HMGN2	HMGN3	99	high mobility group nucleosomal binding domain 3; Binds to nucleosomes, regulating chromatin structure and consequently, chromatin-dependent processes such as transcription, DNA replication and DNA repair. Affects both insulin and glucagon levels and modulates the expression of pancreatic genes involved in insulin secretion. Regulates the expression of the glucose transporter SLC2A2 by binding sp…	6	9606.ENSP00000341267
4904	A0A087X1S2;H0Y449;P67809;Q6PKI6;Q05D43;Q7KZ24;A0JLU4;Q2VIK8	YBX1	12	5	35.6	18	0	120.46	1	5	12615000	YBX1	1	5	5	1	1.58496	T	YBX1	YBX1	324	Y box binding protein 1; Mediates pre-mRNA alternative splicing regulation. Binds to splice sites in pre-mRNA and regulates splice site selection. Binds and stabilizes cytoplasmic mRNA. Contributes to the regulation of translation by modulating the interaction between the mRNA and eukaryotic initiation factors (By similarity). Regulates the transcription of numerous genes. Its transcriptional act…	2	9606.ENSP00000361626
10772	Q5JRI1;Q53GD7;A0A0S2Z504;O75494-5;O75494-4;O75494-6;O75494-3;O75494-2;O75494	SRSF10	13	10	51.7	34	0	134.99	0	2	182750000	SRSF10	0	2	2	0	1.58496	T	SRSF10	SRSF10	262	serine/arginine-rich splicing factor 10	2	9606.ENSP00000420195
2130	B0QYK0;Q01844-6;Q01844-3;Q01844;Q01844-5;A0A0D9SFL3;C9JGE3;Q01844-2;H7BY36	EWSR1	17	7	14.6	24	0	242.39	0	2	31074000	EWSR1	0	2	2	0	1.58496	T	EWSR1	EWSR1	661	Ewing sarcoma breakpoint region 1; Might normally function as a transcriptionnal repressor. EWS-fusion-proteins (EFPS) may play a role in the tumorigenic process. They may disturb gene expression by mimicking, or interfering with the normal function of CTD-POLII within the transcription initiation complex. They may also contribute to an aberrant activation of the fusion protein target genes	2	9606.ENSP00000400142
6142	M0R0P7;M0R3D6;M0R1A7;M0R117;B4DM74;B2R4C0;Q02543;Q76N54;B4DM94;B4DUV3;Q53HD3	RPL18A	12	3	21.2	3	0	20.798	0	2	2088300	RPL18A	0	2	2	0	1.58496	T	RPL18A	RPL18A	176	ribosomal protein L18a	1	9606.ENSP00000222247
8339	B2R4S9;P62807;A0A024RCL8;A0A024RCJ9;A0A024QZZ7;I6L9F7;U3KQK0;P57053;O60814;Q99880;Q99879;Q99877;Q93079;Q5QNW6;P58876;Q5QNW6-2;Q0D2M2;A8K9J7;B4DR52;Q96A08	HIST1H2BI;HIST1H2BC;HIST1H2BK;HIST1H2BN;HIST1H2BD;HIST1H2BM;H2BFS;HIST1H2BL;HIST1H2BH;HIST2H2BF;HIST1H2BA	21	2	70.6	27	0	110.06	4	14	268900000	HIST1H2BI	4	14	14	4	1.58496	T	HIST1H2BN;HIST1H2BD;HIST1H2BM;H2BFS;HIST1H2BA;HIST1H2BC;HIST1H2BC; HIST1H2BE; HIST1H2BF; HIST1H2BG; HIST1H2BI;HIST1H2BH;HIST1H2BI;HIST1H2BK;HIST1H2BL;HIST2H2BF	HIST1H2BF	126	histone cluster 1, H2bf	2	9606.ENSP00000353074
6143	Q8IWR8;J3QR09;J3KTE4;Q53G49;P84098;J3QL15	RPL19	6	2	15	2	0	11.635	0	2	3826900	RPL19	0	2	2	0	1.58496	T	RPL19	RPL19	196	ribosomal protein L19	1	9606.ENSP00000225430
10492	O60506-2;O60506;B2R8Z8;Q05CK9;O60506-4;O60506-3;Q59GL1;B7Z645;O60506-5	SYNCRIP	11	19	49.8	40	0	236.54	0	2	24473000	SYNCRIP	0	2	2	0	1.58496	T	SYNCRIP	SYNCRIP	623	synaptotagmin binding, cytoplasmic RNA interacting protein	2	9606.ENSP00000358635
6626	P09012;B2R802;M0R268;M0R221;M0R2B8;M0QZG7;B4DDC7	SNRPA	9	15	50	43	0	295.98	1	5	144360000	SNRPA	1	5	5	1	1.58496	T	SNRPA	SNRPA	282	small nuclear ribonucleoprotein polypeptide A; Binds stem loop II of U1 snRNA. It is the first snRNP to interact with pre-mRNA. This interaction is required for the subsequent binding of U2 snRNP and the U4/U6/U5 tri-snRNP. In a snRNP-free form (SF-A) may be involved in coupled pre-mRNA splicing and polyadenylation process. Binds preferentially to the 5'-UGCAC-3' motif in vitro	2	9606.ENSP00000243563
6122	P39023;H7C3M2;H7C422;B3KS36;Q8TBW1;Q96QL0;B4DN06;F8WCR1;B5MCW2;Q9NY85;G5E9G0	RPL3;rpl3	13	5	14.1	7	0	32.555	0	2	2435500	RPL3	0	2	2	0	1.58496	T	RPL3	RPL3	403	ribosomal protein L3; The L3 protein is a component of the large subunit of cytoplasmic ribosomes	1	9606.ENSP00000346001
3188	P55795;B4DFK9;B4DP00	HNRNPH2	3	9	46.8	14	0	160.45	0	2	12480000	HNRNPH2	0	2	2	0	1.58496	T	HNRNPH2	HNRNPH2	449	heterogeneous nuclear ribonucleoprotein H2 (H'); This protein is a component of the heterogeneous nuclear ribonucleoprotein (hnRNP) complexes which provide the substrate for the processing events that pre-mRNAs undergo before becoming functional, translatable mRNAs in the cytoplasm. Binds poly(RG)	2	9606.ENSP00000361927
6201	P62081;B5MCP9	RPS7	2	2	8.8	4	0	11.631	0	2	2889700	RPS7	0	2	2	0	1.58496	T	RPS7	RPS7	194	ribosomal protein S7; Required for rRNA maturation	1	9606.ENSP00000339095
NA	E9PR30;P62861	FAU	2	2	11.2	2	0	13.065	0	2	6937500	FAU	0	2	2	0	1.58496	T	FAU	NA	NA	NA	NA	NA
121504	B2R4R0;P62805;Q0VAS5	HIST1H4H;HIST1H4A	4	11	57.3	39	0	84.944	7	21	530840000	HIST1H4H	7	21	21	7	1.45943	T	HIST1H4A; HIST1H4B; HIST1H4C; HIST1H4D; HIST1H4E; HIST1H4F; HIST1H4H; HIST1H4I; HIST1H4J; HIST1H4K; HIST1H4L; HIST2H4A; HIST2H4B; HIST4H4;HIST1H4L	HIST1H4A	103	histone cluster 1, H4a	2	9606.ENSP00000352980
6191	Q96IR1;Q53HV1;B2R491;P62701	RPS4X	11	8	34.6	13	0	48.628	2	7	7306900	RPS4X	2	7	7	2	1.41504	T	RPS4X	RPS4X	263	ribosomal protein S4, X-linked	1	9606.ENSP00000362744
3872	CON__Q04695;Q04695;F5GWP8;K7EPJ9;Q14666	KRT17	9	4	36.3	9	0	52.147	2	7	1178200	KRT17	2	7	7	2	1.41504	T	KRT17	KRT17	432	keratin 17	4	9606.ENSP00000308452
4691	A0A024R4A0;P19338;B3KTP9;B3KM80;Q6ZS99;Q9BQ02;H7BY16	NCL	11	33	38	68	0	323.31	4	12	67146000	NCL	4	12	12	4	1.37851	T	NCL	NCL	710	nucleolin; Nucleolin is the major nucleolar protein of growing eukaryotic cells. It is found associated with intranucleolar chromatin and pre-ribosomal particles. It induces chromatin decondensation by binding to histone H1. It is thought to play a role in pre-rRNA transcription and ribosome assembly. May play a role in the process of transcriptional elongation. Binds RNA oligonucleotides with 5'…	2	9606.ENSP00000318195
79017	A0A090N7V5;O75223;M0QZK8;B3KMN7;B8ZZK2;O75223-3	C7orf24;GGCT	10	5	28.7	5	0	29.975	1	4	1260300	C7orf24	1	4	4	1	1.32193	T	GGCT	GGCT	188	gamma-glutamylcyclotransferase; Catalyzes the formation of 5-oxoproline from gamma- glutamyl dipeptides and may play a significant role in glutathione homeostasis. Induces release of cytochrome c from mitochondria with resultant induction of apoptosis	3	9606.ENSP00000275428
6625	A0A024QZD5;P08621;A8KAQ5;P08621-2;P08621-3	SNRP70;SNRNP70	10	26	50.8	66	0	273.72	1	3	341060000	SNRP70	1	3	3	1	1	T	SNRNP70;SNRP70	SNRNP70	437	small nuclear ribonucleoprotein 70kDa (U1)	2	9606.ENSP00000472998
3921	C9J9K3;Q96RS2;A0A024R2P0;A0A0C4DG17;P08865;F8WD59	RPSA	7	5	23.1	7	0	84.137	1	3	3677800	RPSA	1	3	3	1	1	T	RPSA	RPSA	295	ribosomal protein SA; Required for the assembly and/or stability of the 40S ribosomal subunit. Required for the processing of the 20S rRNA- precursor to mature 18S rRNA in a late step of the maturation of 40S ribosomal subunits. Also functions as a cell surface receptor for laminin. Plays a role in cell adhesion to the basement membrane and in the consequent activation of signaling transduction p…	1	9606.ENSP00000346067
3159	B4DWA0;A0A024RCT9;P17096;P17096-3	HMGA1	7	3	7.6	7	0	23.772	1	3	3494400	HMGA1	1	3	3	1	1	T	HMGA1	HMGA1	107	high mobility group AT-hook 1; HMG-I/Y bind preferentially to the minor groove of A+T rich regions in double stranded DNA. It is suggested that these proteins could function in nucleosome phasing and in the 3'-end processing of mRNA transcripts. They are also involved in the transcription regulation of genes containing, or in close proximity to A+T-rich regions	2	9606.ENSP00000308227
6194	Q96DV6;A2A3R6;P62753;A2A3R5;A2A3R7	RPS6	6	4	17.3	5	0	29.636	1	3	6153500	RPS6	1	3	3	1	1	T	RPS6	RPS6	249	ribosomal protein S6; May play an important role in controlling cell growth and proliferation through the selective translation of particular classes of mRNA	1	9606.ENSP00000369757
3020	K7EMV3;B4E380;B4DEB1;K7EK07;B2R6Y1;B2R4P9;K7ES00;Q71DI3;Q16695;P84243;P68431;Q6TXQ4;A8K4Y7;K7EP01;Q6NXT2	H3F3B;H3F3A;HIST2H3A;HIST3H3;HIST1H3A;H3F3C	15	2	29.3	11	0	24.812	2	5	217340000	H3F3B	2	5	5	2	1	T	H3F3A;H3F3A; H3F3B;H3F3B;H3F3C;HIST1H3A; HIST1H3B; HIST1H3C; HIST1H3D; HIST1H3E; HIST1H3F; HIST1H3G; HIST1H3H; HIST1H3I; HIST1H3J;HIST2H3A; HIST2H3C; HIST2H3D;HIST3H3	H3F3B	136	H3 histone, family 3B (H3.3B); Variant histone H3 which replaces conventional H3 in a wide range of nucleosomes in active genes. Constitutes the predominant form of histone H3 in non-dividing cells and is incorporated into chromatin independently of DNA synthesis. Deposited at sites of nucleosomal displacement throughout transcribed genes, suggesting that it represents an epigenetic imprint of tr…	2	9606.ENSP00000254810
6428	B2R6F3;P84103-2;P84103;A0A087X2D0	SFRS3;SRSF3	4	12	49.4	57	0	99.783	1	3	573470000	SFRS3	1	3	3	1	1	T	SFRS3;SRSF3	SRSF3	164	serine/arginine-rich splicing factor 3; May be involved in RNA processing in relation with cellular proliferation and/or maturation	2	9606.ENSP00000362820
6434	Q8N1H4;Q68DZ9;Q59GA1;B2RDQ3;P62995-3;P62995;H7BXF3	DKFZp686F18120;TRA2B	8	11	46	43	0	130.75	1	3	205580000	DKFZp686F18120	1	3	3	1	1	T	DKFZp686F18120;TRA2B	TRA2B	288	transformer 2 beta homolog (Drosophila); Sequence-specific RNA-binding protein which participates in the control of pre-mRNA splicing. Can either activate or suppress exon inclusion. Acts additively with RBMX to promote exon 7 inclusion of the survival motor neuron SMN2. Activates the splicing of MAPT/Tau exon 10. Alters pre-mRNA splicing patterns by antagonizing the effects of splicing regulator…	2	9606.ENSP00000416959
3187	G8JLB6;P31943;E9PCY7;D6RBM0;E7EN40;E5RGV0;D6RIT2;D6RIU0;E7EQJ0;D6RAM1;D6R9T0;D6RFM3;D6RDU3;D6RJ04;D6RIH9;H0YB39	HNRNPH1	26	13	48.1	63	0	323.31	3	7	231050000	HNRNPH1	3	7	7	3	1	T	HNRNPH1	HNRNPH1	449	heterogeneous nuclear ribonucleoprotein H1 (H); This protein is a component of the heterogeneous nuclear ribonucleoprotein (hnRNP) complexes which provide the substrate for the processing events that pre-mRNAs undergo before becoming functional, translatable mRNAs in the cytoplasm. Mediates pre-mRNA alternative splicing regulation. Inhibits, together with CUGBP1, insulin receptor (IR) pre-mRNA ex…	2	9606.ENSP00000349168
27316	P38159;P38159-2;H3BT71;B4E352;H0Y6E7;B3KRG5	RBMX	12	9	64.2	93	0	323.31	2	5	326620000	P38159	2	5	5	2	1	T	RBMX	RBMX	391	RNA binding motif protein, X-linked; RNA-binding protein that plays several role in the regulation of pre- and post-transcriptional processes. Implicated in tissue-specific regulation of gene transcription and alternative splicing of several pre-mRNAs. Binds to and stimulates transcription from the tumor suppressor TXNIP gene promoter; may thus be involved in tumor suppression. When associated wi…	2	9606.ENSP00000359645
6202	Q5JR95;Q5JR94;P62241;Q9BS10	RPS8	4	3	20.7	8	0	45.203	1	3	7151700	RPS8	1	3	3	1	1	T	RPS8	RPS8	208	ribosomal protein S8	1	9606.ENSP00000379888
9045	Q6IPH7;E7EPB3;A0PJ62;B7Z6S8;A8K7N0;P50914;A8K3Q9	RPL14	7	5	27.7	8	0	45.736	1	3	15331000	RPL14	1	3	3	1	1	T	RPL14	RPL14	215	ribosomal protein L14	1	9606.ENSP00000345156
1041	Q0EFA5;A8K9C1;Q2L6G8;M1SWB8;G8JLG2;D2IYL2;Q15517	S;CDSN	7	2	5.3	7	0	14.736	1	3	2027700	S	1	3	3	1	1	T	CDSN;S	NA	NA	NA	NA	NA

## Sheet: SW620
Symbol	Majority.protein.IDs	Gene.names	Number.of.proteins	Unique.peptides	Sequence.coverage....	MS.MS.count	Q.value	Score	MS.MS.count.Ctrl	MS.MS.count.HuCAT1	iBAQ	Rank	Control	HuCAT1	Control.1	HuCAT1.1	fc..HuCAT1.Control	class..HuCAT1.Control	class..Lin00615.Control	class..U1.Control	class..Lin00615.HuCAT1	class..U1.HuCAT1	class..U1.Lin00615	ENTREZID	Alias	preferred_name	protein_size	annotation	STRING_id
ALB	F6KPG5;CON__P02768-1;B2RBS8;P02768;B4DPP6;A0A0C4DGB6;A8K9P0;Q56G89;B4DPR2;H0YA55;B7WNR0;D6RHD5;A0A087WWT3;C9JKR2;P02768-3;P02768-2	ALB	17	23	49.6	54	0	185.34	3	25	17670000	41	3	25	3	25	1.91656	T	T	T	T&C	T&C	T&C	213	ALB	ALB	609	albumin	9606.ENSP00000295897
ANXA2	H0YMM1;H0YKS4;B4DNH8;H0YMD0;H0YMU9;H0YN42;V9HW65;A0A024R5Z7;P07355;H0YKZ7;H0YLV6;H0YMT9;H0YKX9;A6NMY6;P07355-2;H0YKL9;H0YMW4;H0YKV8;H0YM50	ANXA2;HEL-S-270;ANXA2P2	29	7	43.6	13	0	58.886	0	4	5629300	87	0	4	0	4	1.70316	T	T	T	T&C	T&C	T&C	302	ANXA2;ANXA2P2	ANXA2	357	annexin A2; Calcium-regulated membrane-binding protein whose affinity for calcium is greatly enhanced by anionic phospholipids (By similarity). It binds two calcium ions with high affinity (By similarity). May be involved in heat-stress response (By similarity)	9606.ENSP00000346032
C7orf24	A0A090N7V5;O75223;M0QZK8;H7BZK5;B3KMN7;B8ZZK2;O75223-3	C7orf24;GGCT	9	4	22.3	8	0	26.459	0	3	1981800	144	0	3	0	3	1.42874	T	T&C	T	T&C	T&C	T	79017	GGCT	GGCT	188	gamma-glutamylcyclotransferase; Catalyzes the formation of 5-oxoproline from gamma- glutamyl dipeptides and may play a significant role in glutathione homeostasis. Induces release of cytochrome c from mitochondria with resultant induction of apoptosis	9606.ENSP00000275428
DCD	P81605;P81605-2	DCD	2	5	36.4	14	0	38.728	0	5	102910000	11	0	5	0	5	1.93364	T	T	T	T&C	T&C	T&C	117159	DCD	DCD	110	dermcidin; DCD-1 displays antimicrobial activity thereby limiting skin infection by potential pathogens in the first few hours after bacterial colonization. Highly effective against E.coli, E.faecalis, S.aureus and C.albicans. Optimal pH and salt concentration resemble the conditions in sweat. Also exhibits proteolytic activity	9606.ENSP00000293371
DSC1	Q9HB00;Q08554-2;Q08554	DSC1	3	9	13.7	22	0	100.32	0	5	4115100	100	0	5	0	5	1.93364	T	T	T	T&C	T	T&C	1823	DSC1	DSC1	894	desmocollin 1; Component of intercellular desmosome junctions. Involved in the interaction of plaque proteins and intermediate filaments mediating cell-cell adhesion. May contribute to epidermal cell positioning (stratification) by mediating differential adhesiveness between cells that express different isoforms. Linked to the keratinization of epithelial tissues	9606.ENSP00000257198
DSP	P15924;P15924-3;Q4LE79;P15924-2;B4E2A0	DSP;DSP variant protein	9	65	22.3	128	0	323.31	6	45	4912900	94	6	45	6	45	1.91411	T	T	T	T&C	T&C	T&C	1832	DSP;DSP variant protein	DSP	2871	desmoplakin; Major high molecular weight protein of desmosomes. Involved in the organization of the desmosomal cadherin- plakoglobin complexes into discrete plasma membrane domains and in the anchoring of intermediate filaments to the desmosomes	9606.ENSP00000369129
ENO1	A0A024R4F1;P06733;K7EM90	ENO1	23	7	21.9	13	0	69.69	0	3	1636800	154	0	3	0	3	1.42874	T	T&C	T	T&C	T	T	2023	ENO1	ENO1	434	enolase 1, (alpha)	9606.ENSP00000234590
HEL-S-310	V9HW01;P83731;C9JXB8;C9JNW5	HEL-S-310;RPL24	4	5	31.2	12	0	31.598	0	3	8859800	59	0	3	0	3	1.42874	T	T	T	T&C	T&C	T&C	6152	RPL24	NA	NA	NA	NA
HIST2H2BE	Q16778;A0A024RCJ2;P33778;P23527;P06899;Q8N257	HIST2H2BE;HIST1H2BJ;HIST1H2BB;HIST1H2BO;HIST3H2BB	8	2	71.4	7	0	13.026	0	3	26122000	29	0	3	0	3	1.42874	T	T&C	T&C	T&C	T&C	T&C	8349	HIST1H2BJ;HIST1H2BB;HIST1H2BO;HIST2H2BE;HIST3H2BB	HIST2H2BE	126	histone cluster 2, H2be	9606.ENSP00000358151
JUP	A0A0S2Z487;A0A024R1X8;P14923	JUP	17	8	21.9	27	0	133.01	1	12	3500200	114	1	12	1	12	1.95762	T	T	T	T&C	T&C	T&C	3728	JUP	JUP	745	junction plakoglobin; Common junctional plaque protein. The membrane- associated plaques are architectural elements in an important strategic position to influence the arrangement and function of both the cytoskeleton and the cells within the tissue. The presence of plakoglobin in both the desmosomes and in the intermediate junctions suggests that it plays a central role in the structure and func…	9606.ENSP00000311113
LMNA	Q5I6Y5;W8QEH3;P02545-2;P02545-6;P02545-3;P02545;Q8N519;Q3BDU5;W5X314;B4DFR3;A0A0C4DGC5;Q5TCI8;P02545-5;P02545-4	LMNA	20	4	9	9	0	28.23	0	4	492860	234	0	4	0	4	1.70316	T	T&C	T	T&C	T&C	T&C	4000	LMNA	LMNA	664	lamin A/C	9606.ENSP00000357283
NCCRP1	Q6ZVX7	NCCRP1	1	4	14.2	7	0	24.57	0	3	1911400	146	0	3	0	3	1.42874	T	T&C	T&C	T&C	T&C	T&C	342897	NCCRP1	NCCRP1	275	non-specific cytotoxic cell receptor protein 1 homolog (zebrafish); Promotes cell proliferation	9606.ENSP00000342137
NCL	B3KTP9;A0A024R4A0;P19338;B3KM80;Q6ZS99;H7BY16;Q9BQ02	NCL	11	11	16.7	22	0	81.868	0	5	3939700	103	0	5	0	5	1.93364	T	T	T	T&C	T&C	T&C	4691	NCL	NCL	710	nucleolin; Nucleolin is the major nucleolar protein of growing eukaryotic cells. It is found associated with intranucleolar chromatin and pre-ribosomal particles. It induces chromatin decondensation by binding to histone H1. It is thought to play a role in pre-rRNA transcription and ribosome assembly. May play a role in the process of transcriptional elongation. Binds RNA oligonucleotides with 5'…	9606.ENSP00000318195
POF1B	Q8WVV4;Q8WVV4-1	POF1B	3	4	8.1	7	0	27.874	0	4	435790	243	0	4	0	4	1.70316	T	T&C	T&C	T&C	C	T&C	79983	POF1B	POF1B	589	premature ovarian failure, 1B; May be involved in ovary development	9606.ENSP00000262753
RPL18A	M0R3D6;M0R1A7;M0R117;B4DM74;B2R4C0;Q02543;M0R0P7;B4DM94;B4DUV3;Q53HD3	RPL18A	12	5	37.6	11	0	39.111	0	5	11071000	51	0	5	0	5	1.93364	T	T	T&C	T&C	T&C	T&C	6142	RPL18A	RPL18A	176	ribosomal protein L18a	9606.ENSP00000222247
RPL26	J3KTJ8;J3QRI7;J3QQQ9;J3QQV1;J3QRC4;Q6IBH6;A0A024RBF6;P61254;J3KSS0;E5RIT6;Q9UNX3	RPL26;hCG_26523;RPL26L1	12	3	26.8	6	0	19.203	0	3	4384900	98	0	3	0	3	1.42874	T	T&C	T&C	T&C	T&C	T&C	6154	RPL26;RPL26L1	RPL26	145	ribosomal protein L26	9606.ENSP00000293842
SPRR2E	P22531;Q96RM1;P35326;P35325;P22532;Q9BYE4	SPRR2E;SPRR2F;SPRR2A;SPRR2B;SPRR2D;SPRR2G	7	3	61.1	16	0	24.213	0	7	6375300	73	0	7	0	7	2.30692	T	T	T	T&C	T&C	T&C	6704	SPRR2A;SPRR2B;SPRR2D;SPRR2E;SPRR2F;SPRR2G	SPRR2E	72	small proline-rich protein 2E; Cross-linked envelope protein of keratinocytes. It is a keratinocyte protein that first appears in the cell cytosol, but ultimately becomes cross-linked to membrane proteins by transglutaminase. All that results in the formation of an insoluble envelope beneath the plasma membrane	9606.ENSP00000357739

## Sheet: overlap
LUCAT1-associated proteins detected by ChIRP LC-MS/MS both in HCT116 and SW620 cells
No.	GeneSymbol	Score	Fold Change
1	NCL	202.589	1.933
2	RPL18A	29.9545	1.759
3	C7orf24	28.217	1.375
